# Supplementary material for: The Promoting Mechanism of the Sterile Fermentation Filtrate of Serratia odorifera on Hypsizygus marmoreus by Means of Metabolomics Analysis
Source: Biomolecules. 2023 Dec 18;13(12):1804. doi: 10.3390/biom13121804 (PMC10741993; doi:10.3390/biom13121804)
Supplement: Supplementary file 1 [file biomolecules-13-01804-s001.zip]

Archive with 1 entries (1 files):
- biomolecules-2758446-supplementary.pdf
